# Supplementary material for: Genomic Epidemiology Reconstructs the Introduction and Spread of Zika Virus in Central America and Mexico
Source: Cell Host Microbe. 2018 Jun 13;23(6):855–864.e7. doi: 10.1016/j.chom.2018.04.017 (PMC6006413; doi:10.1016/j.chom.2018.04.017)
Supplement: Data S1. Alignment Used in Phylogenetic Analyses, Related to Figure 2A — The alignment in fasta format includes 298 publicly available Zika virus sequences and 61 Zika virus sequences generated in this study. [file mmc2.zip]

Archive with 1 entries (1 files):
- DataS1.fasta
